# Supplementary material for: The significance of cytoplasmic antinuclear antibody patterns in autoimmune liver disease
Source: PLoS One. 2021 Jan 7;16(1):e0244950. doi: 10.1371/journal.pone.0244950 (PMC7790257; doi:10.1371/journal.pone.0244950)
Supplement: S1 Data — (XLSX) [file pone.0244950.s002.xlsx]

## Sheet: 1
Gender	Age	IgG	Final Diagnosis	AIH_full_scoring	AIH_simple_scoring	PBC_simple_scoring	WBC	Hb	Lymphocyte	Plt	ALKP	AST	ALT	Protein	Albumin	T_bil	GGT	Anti_Mito_Ab	Anti_Smooth_Ab	ANA_pattern_1	ANA_pattern_2	cANA_Pattern	ANA_titer	ANA_positivity
2	55years8months	#N/A	AIH-PBC	3	4	3	6.35	13.4	#N/A	226	252	43	26	8.3	4.8	0.9	144	1	0	Speckled	#N/A	1	1280	1
1	45years0months	1051	Chronic hepatitis	7	4	0	#N/A	#N/A	#N/A	#N/A	88	58	53	7.5	4.8	1	140	0	1	#N/A	#N/A	1	0	0
1	48years0months	#N/A	Viral hepatitis (HAV)	0	0	0	6.34	16.5	2.71	234	132	126	713	7.3	3.6	3.8	247	#N/A	#N/A	#N/A	#N/A	1	0	0
2	52years7months	#N/A	NASH	11	4	0	4.01	14.2	1.58	192	98	176	69	6.6	4.1	0.6	58	0	#N/A	Homogeneous	#N/A	1	640	1
2	38years9months	1600	AIH	12	7	0	3.18	12.9	1.16	102	130	736	362	6.3	3.7	1.4	163	0	0	Homogeneous	#N/A	2	1280	1
1	54years0months	1267	AIH	9	6	0	7.76	13.5	#N/A	138	102	119	250	5.3	2.8	#N/A	#N/A	0	0	Speckled	#N/A	2	320	1
2	54years5months	#N/A	AIH	9	4	0	2.89	13.9	0.82	166	95	32	63	6.4	4.5	0.6	#N/A	0	0	Speckled	#N/A	2	320	1
2	59years5months	#N/A	AIH	9	4	0	5.82	12.2	#N/A	156	68	28	25	7.4	4.5	0.8	#N/A	0	#N/A	Homogeneous	Speckled	2	640	1
2	60years0months	1842	AIH	10	6	0	3.06	13.6	#N/A	162	68	24	21	7.3	4	0.8	#N/A	0	#N/A	Homogeneous	#N/A	2	1280	1
2	63years2months	2865	AIH	9	8	0	4.59	14.1	1.74	145	55	17	18	7	3.7	1.2	20	0	1	Speckled	#N/A	2	320	1
2	63years10months	1571	AIH	7	5	0	6.72	12.5	2.92	217	78	22	11	7.3	4.4	0.4	61	0	1	Speckled	#N/A	2	320	1
2	63years11months	#N/A	AIH-PBC	9	4	1	2.77	12.6	1.24	78	188	82	41	7.1	3	1.2	135	0	#N/A	Speckled	#N/A	2	640	1
2	70years0months	3955	AIH	16	8	0	3.04	12	1.01	130	124	716	875	8.2	2.7	11	153	0	#N/A	Homogeneous	Speckled	2	640	1
2	71years9months	1547	AIH	11	6	1	4.85	13.5	1.31	168	188	906	765	5.7	3.3	10.9	266	0	0	Homogeneous	Speckled	2	640	1
2	78years1months	#N/A	AIH	7	6	0	3.86	12.9	#N/A	251	55	15	9	7.1	4.4	0.5	#N/A	#N/A	#N/A	Homogeneous	Speckled	2	640	1
2	80years10months	#N/A	HCC	9	4	0	4.48	12	1.21	146	95	38	20	7.1	4.1	0.7	#N/A	0	0	Speckled	#N/A	2	320	1
2	35years5months	#N/A	PBC	6	4	2	6.27	11.5	#N/A	415	288	57	24	7.9	4.3	0.7	160	0	0	Speckled	#N/A	2	#N/A	1
2	39years1months	#N/A	AIH-PBC	9	6	1	2.76	11.2	0.57	53	228	127	77	6.6	2.8	3.9	148	0	#N/A	Speckled	#N/A	2	320	1
2	60years4months	#N/A	CCC	6	4	1	7.18	8.8	0.6	328	320	21	10	6.4	1.7	0.9	86	0	0	Dense Fine Speckled	#N/A	2	#N/A	1
2	63years11months	#N/A	PBC	8	4	0	5.78	11.8	2.05	259	131	110	57	7.2	4.3	1	571	0	#N/A	#N/A	#N/A	2	0	0
2	40years6months	1356	AIH	9	4	0	5.43	11.8	2.46	310	33	17	8	7.1	4.3	0.8	10	0	1	Speckled	#N/A	2	#N/A	1
2	71years9months	#N/A	PSC	11	4	0	4.1	9.3	0.97	94	119	123	82	7.2	2.6	5.6	48	0	0	Speckled	#N/A	2	640	1
1	62years8months	1727	Other Autoimmune	7	5	0	4.31	14.9	0.96	259	148	30	30	6.9	3.5	9.2	310	#N/A	#N/A	Homogeneous	#N/A	2	#N/A	1
2	59years11months	#N/A	Viral hepatitis (HBV)	5	4	0	6.98	10.5	1.69	254	106	302	99	6.4	2.6	10.2	187	0	0	Homogeneous	Speckled	2	1280	1
2	66years11months	1566	AIH	11	6	1	6.46	13.3	1.63	230	166	1289	1082	7.1	3.4	2.7	295	0	0	Speckled	#N/A	2	160	1
2	30years8months	1112	AIH	7	6	1	5.39	12	#N/A	251	192	53	30	7.1	4.2	1.3	322	0	0	Speckled	Centromere	2	640	1
2	50years5months	#N/A	AIH-PBC	7	4	2	8.18	14.2	#N/A	369	300	56	40	8.2	4.4	0.9	598	0	0	Speckled	#N/A	2	1280	1
2	55years1months	#N/A	Viral hepatitis (HBV)	5	2	1	7.84	14.1	1.8	217	150	145	36	7.4	4.7	0.5	519	0	0	Speckled	#N/A	2	160	1
2	55years9months	1483	NASH	11	4	0	4.7	12.8	#N/A	185	105	84	136	7.1	4.6	0.3	215	0	0	Speckled	#N/A	2	320	1
1	65years10months	#N/A	Drug-induced hepatitis	9	6	0	8.44	14	#N/A	209	115	383	161	7.2	4.5	1	152	0	0	Speckled	#N/A	2	320	1
2	58years7months	1510	AIH	9	4	1	6.64	12.1	#N/A	59	236	155	59	6.5	3	4.2	159	0	0	Speckled	#N/A	2	320	1
1	64years11months	#N/A	Drug-induced hepatitis	1	2	0	7.84	14.5	2.61	232	95	33	20	6.7	4.3	1	77	0	1	#N/A	#N/A	2	0	0
1	18years9months	#N/A	Drug-induced hepatitis	6	2	0	6.18	13.7	1.49	177	99	155	317	7	4.2	0.9	41	#N/A	#N/A	#N/A	#N/A	2	0	0
2	19years0months	#N/A	Viral hepatitis (EBV)	4	4	1	4.71	11.3	3.27	256	278	646	587	8.7	3.8	1	92	0	0	Homogeneous	Speckled	2	#N/A	1
1	22years2months	1271	Other Autoimmune	9	4	0	6.58	15.6	2.48	319	65	26	37	7.5	4.6	0.6	46	0	0	Homogeneous	Speckled	2	640	1
2	22years5months	1203	Other Autoimmune	9	4	0	4.64	13.1	#N/A	319	50	14	10	7.1	4.7	0.7	23	0	0	Speckled	#N/A	2	320	1
2	23years2months	#N/A	Drug-induced hepatitis	8	4	0	5.68	14	#N/A	291	87	30	30	7.6	4.8	1.5	89	0	0	Homogeneous	Speckled	2	#N/A	1
2	36years5months	1767	AIH	12	8	0	2.99	11.5	0.84	203	122	419	70	6.8	3.5	2.1	96	0	1	Homogeneous	#N/A	2	640	1
1	42years8months	1108	NASH	4	2	0	14.71	18.1	2.7	221	74	30	70	7.9	4.9	0.6	109	0	0	#N/A	#N/A	2	0	0
2	45years2months	#N/A	Drug-induced hepatitis	11	4	0	#N/A	#N/A	#N/A	#N/A	101	150	54	7.8	4.5	1.1	92	0	0	Speckled	#N/A	2	160	1
1	45years5months	#N/A	AIH	5	6	1	8.74	8.2	1.19	269	93	70	57	6.7	3.8	0.9	297	1	0	Speckled	#N/A	2	160	1
2	45years10months	1296	Drug-induced hepatitis	8	4	1	5.58	12.8	1.07	196	152	690	562	5.8	3.5	17.8	139	0	0	Speckled	#N/A	2	0	0
2	47years1months	936	Fatty liver	11	4	0	3.25	11.3	0.75	151	94	102	51	7	4.3	0.5	122	0	0	Speckled	#N/A	2	160	1
2	47years11months	1858	Chronic hepatitis	8	4	0	9.51	10.7	#N/A	387	79	45	19	6.9	4.3	0.4	57	0	0	Homogeneous	#N/A	2	#N/A	1
2	48years0months	#N/A	Acute hepatitis	7	4	0	4.71	15.2	#N/A	336	63	16	11	7.3	4.8	0.7	33	0	0	Homogeneous	Speckled	2	320	1
2	48years8months	801	Chronic hepatitis	9	4	0	3.49	7.7	#N/A	290	64	40	61	6.8	4.6	0.3	93	0	1	Speckled	#N/A	2	320	1
1	49years8months	1669	AIH	10	7	0	7.1	14.8	1.57	287	119	230	459	7.5	4	15.8	96	0	0	Speckled	#N/A	2	320	1
2	49years11months	1236	Drug-induced hepatitis	11	4	0	7.02	11.8	2.5	251	64	43	67	6.3	4	0.4	26	0	0	Speckled	#N/A	2	320	1
2	50years6months	#N/A	PBC	6	4	2	7.86	13.4	1.96	321	163	33	33	6.9	4.2	0.5	192	0	#N/A	Speckled	#N/A	2	80	1
2	50years10months	#N/A	AIH-PBC	7	4	2	6.46	13.4	#N/A	296	217	55	102	7	4.2	0.8	296	0	0	Speckled	#N/A	2	320	1
2	52years2months	1173	Fatty liver	11	4	0	5.24	13.4	2.54	181	81	153	179	6.3	3.9	0.8	38	0	0	Speckled	Nucleolar	2	320	1
2	52years11months	#N/A	Fatty liver	8	4	0	3.06	13.2	1.42	241	69	25	16	7.2	4.7	1.1	60	0	#N/A	Nucleolar	#N/A	2	#N/A	1
2	53years0months	#N/A	AIH	11	6	1	#N/A	#N/A	#N/A	#N/A	165	279	203	7.6	3.5	1.4	73	0	1	Homogeneous	Speckled	2	640	1
2	53years2months	841	Drug-induced hepatitis	7	4	0	6.39	13.7	1.44	469	139	33	107	7	3.8	1.4	235	0	#N/A	Speckled	#N/A	2	320	1
2	54years2months	#N/A	Acute hepatitis	9	4	0	#N/A	#N/A	#N/A	#N/A	118	41	77	6.9	4.3	0.8	21	0	1	Speckled	#N/A	2	160	1
2	56years5months	1442	Fatty liver	11	4	0	6.03	13.7	#N/A	218	88	65	23	7.9	4.9	0.3	35	0	0	Speckled	#N/A	2	320	1
1	58years4months	958	Fatty liver	9	4	0	#N/A	#N/A	#N/A	#N/A	57	70	87	7	4.4	1	120	0	0	Speckled	#N/A	2	320	1
2	58years8months	2214	AIH	12	8	0	4.64	11.6	1.68	71	144	106	25	7	2.6	7	600	0	0	Homogeneous	#N/A	2	160	1
1	58years8months	1838	AIH	8	6	0	#N/A	#N/A	#N/A	#N/A	87	38	22	7.6	4.2	0.5	108	0	1	Speckled	#N/A	2	320	1
2	59years1months	#N/A	NASH	8	2	0	6.9	14	1.97	199	82	114	31	7	4.4	0.8	#N/A	0	0	#N/A	#N/A	2	0	0
2	59years2months	2721	AIH	13	8	0	8.14	13.2	1.53	168	138	282	61	7	3.1	3.7	206	0	1	Homogeneous	#N/A	2	640	1
1	60years4months	#N/A	Drug-induced hepatitis	7	4	0	4.12	14.6	1.19	227	132	58	107	7.7	4.7	1	129	0	0	Speckled	Nucleolar	2	320	1
1	60years6months	#N/A	Wilson's disease	-2	2	1	5.93	15.7	#N/A	93	127	40	26	7.4	4	2.6	168	1	0	#N/A	#N/A	2	0	0
2	62years4months	#N/A	Drug-induced hepatitis	9	4	0	2.84	12.5	1.05	153	107	53	50	7.2	5	1.9	20	0	0	Speckled	#N/A	2	320	1
2	63years2months	#N/A	Acute cholangitis	4	2	0	7.3	14.1	#N/A	323	120	18	33	6.7	4.4	0.8	126	0	#N/A	#N/A	#N/A	2	0	0
2	64years4months	1461	AIH	11	6	1	4.9	12.7	1.91	262	155	237	173	7.7	4.5	3	132	0	1	Homogeneous	#N/A	2	1280	1
1	64years11months	#N/A	Parasitic hepatitis (C. sinensis)	-4	0	0	5.98	12.4	2.53	302	120	24	17	6.2	3.9	0.8	125	0	0	#N/A	#N/A	2	0	0
2	67years7months	1772	AIH	12	8	0	5.25	13.2	2.19	273	144	296	261	7.5	4.2	0.8	127	0	1	Speckled	#N/A	2	640	1
2	68years4months	#N/A	AIH	11	6	1	5	12.4	1.49	173	167	950	714	5.3	2.8	10.8	87	0	0	Homogeneous	#N/A	2	320	1
2	68years4months	1298	AIH	9	6	1	5.28	11.8	2.14	127	156	52	38	7.1	4	0.8	230	0	0	Speckled	#N/A	2	320	1
2	70years7months	#N/A	Acute cholangitis	6	4	1	6.42	15	1.53	207	331	62	52	8.1	4	2.9	402	#N/A	0	Speckled	#N/A	2	#N/A	1
2	71years10months	1158	NASH	7	4	0	4.36	13.6	1.69	167	62	19	11	7.2	4.5	0.8	11	#N/A	#N/A	Speckled	#N/A	2	320	1
1	71years10months	#N/A	Viral hepatitis (HBV)	1	2	0	5.02	14	#N/A	156	68	26	15	7.5	4.4	0.5	26	0	1	#N/A	#N/A	2	0	0
1	72years2months	1591	AIH	9	6	0	#N/A	#N/A	#N/A	#N/A	#N/A	#N/A	#N/A	#N/A	#N/A	#N/A	#N/A	0	0	Speckled	#N/A	2	320	1
2	72years4months	#N/A	Liver cirrhosis	9	4	0	4.9	10.9	0.77	68	81	48	28	6.5	3.4	1.3	55	0	0	Speckled	#N/A	2	320	1
2	73years8months	#N/A	Drug-induced hepatitis	7	4	0	7.59	9.5	0.94	245	125	25	21	6.9	3.8	0.4	12	0	0	Speckled	#N/A	2	320	1
2	73years10months	1361	AIH	11	6	0	4.43	8.9	0.78	155	68	346	51	6.4	3.4	4.9	196	0	0	Speckled	#N/A	2	640	1
1	74years1months	1909	AIH	6	6	1	5.01	10.5	1.07	382	373	92	58	6.7	2.7	0.5	274	0	1	Homogeneous	#N/A	2	640	1
2	75years4months	#N/A	Drug-induced hepatitis	9	4	1	4.86	11.8	#N/A	162	274	120	91	7	4.1	0.5	597	0	0	Homogeneous	Speckled	2	640	1
1	76years9months	1192	Acute hepatitis	5	4	0	4.28	10.1	1.79	152	105	31	25	7.2	3.8	0.6	77	0	1	Speckled	Nuclear Dots	2	320	1
2	77years1months	#N/A	Fatty liver	11	4	0	6.58	13.2	#N/A	172	60	75	68	7.4	4.6	1.1	60	0	0	Speckled	#N/A	2	320	1
1	77years3months	#N/A	Alcoholic liver disease	2	2	0	8.22	15.1	#N/A	235	148	18	7	6.4	3.8	0.6	182	0	0	#N/A	#N/A	2	0	0
2	77years5months	1654	AIH	12	7	0	3.73	11.7	#N/A	161	116	548	169	6.9	3.7	4.4	289	0	0	Speckled	#N/A	2	160	1
1	79years1months	1210	Acute hepatitis	9	4	0	2.75	12.2	0.62	109	126	818	674	6.7	3.2	4.4	274	0	0	Speckled	#N/A	2	160	1
2	17years6months	#N/A	Viral hepatitis (EBV)	5	2	1	8.74	12.5	#N/A	151	205	968	787	7.6	4.1	3.3	215	0	0	Speckled	#N/A	2	320	1
1	70years7months	1538	Chronic hepatitis	5	4	1	6.22	12.5	2.47	236	190	122	166	7.1	3.8	0.5	345	0	0	Speckled	#N/A	2	320	1
2	42years9months	#N/A	Fatty liver	8	2	0	#N/A	#N/A	#N/A	#N/A	65	72	107	#N/A	4.6	0.2	72	0	0	#N/A	#N/A	2	0	0
1	44years8months	1523	Acute hepatitis	4	4	0	6.2	15.7	#N/A	346	78	25	50	8.1	5.1	0.6	176	0	#N/A	Speckled	#N/A	2	#N/A	1
2	53years2months	#N/A	AIH	7	6	0	6.92	15	2.21	270	141	37	69	7.5	4.4	0.9	19	0	0	Homogeneous	Nuclear Dots	2	320	1
2	63years3months	#N/A	Chronic hepatitis	7	4	0	4.74	14.3	1.83	310	41	12	8	7.1	4.4	0.5	18	0	1	Dense Fine Speckled	#N/A	2	320	1
2	65years1months	1285	Chronic hepatitis	6	4	0	4.04	13.7	1.64	216	90	23	14	7.2	4.3	0.7	37	0	#N/A	Speckled	#N/A	2	80	1
1	40years10months	#N/A	Viral hepatitis (HAV)	2	2	1	3.42	14.2	1.41	147	272	4460	4587	6.7	3.7	4.1	420	#N/A	#N/A	Speckled	#N/A	2	#N/A	1
1	47years1months	#N/A	AIH	9	6	0	11.19	14.6	0.99	192	135	442	528	4.7	2.7	19.8	61	0	0	Homogeneous	Speckled	2	640	1
2	48years3months	#N/A	AIH	11	6	1	3.6	12.7	1.16	234	234	1024	1483	6.9	3.6	4.5	267	0	0	Homogeneous	#N/A	2	320	1
2	49years9months	#N/A	Drug-induced hepatitis	11	6	0	6.96	13.8	1.58	204	134	1188	721	5.9	3.2	20.5	277	0	#N/A	Homogeneous	Speckled	2	640	1
2	36years10months	#N/A	AIH-PBC	5	4	2	#N/A	#N/A	#N/A	#N/A	#N/A	#N/A	#N/A	#N/A	#N/A	0.3	#N/A	1	#N/A	Centromere	#N/A	3	5120	1
2	55years5months	1677	AIH	10	7	0	#N/A	#N/A	#N/A	#N/A	81	32	32	7.4	4	0.8	#N/A	0	#N/A	Homogeneous	#N/A	3	640	1
2	57years8months	#N/A	PBC	3	4	2	6.82	12	2.15	230	95	19	17	7.1	4	0.9	95	1	#N/A	Homogeneous	#N/A	3	320	1
2	66years1months	#N/A	AIH-PBC	4	2	2	6.32	13.5	#N/A	144	91	83	64	7.1	4.4	0.8	45	1	0	#N/A	#N/A	3	0	0
2	67years6months	1219	AIH	4	6	0	7.8	13.6	1.69	195	69	22	20	7.1	4.1	0.9	#N/A	#N/A	#N/A	#N/A	#N/A	3	0	0
1	67years9months	#N/A	AIH	5	6	0	6.12	14.9	#N/A	180	100	18	15	6.8	4.1	1.1	44	#N/A	#N/A	Homogeneous	Speckled	3	640	1
2	47years2months	#N/A	PBC	0	2	3	4.12	11.3	#N/A	166	429	85	76	8.4	4	5.9	290	1	0	#N/A	#N/A	3	0	0
1	44years2months	#N/A	AIH	6	6	0	11.7	13.1	1.86	370	97	121	136	7.8	3.9	5.3	80	0	#N/A	#N/A	#N/A	3	0	0
2	46years7months	1971	AIH	6	6	1	5.95	14.3	#N/A	369	102	38	16	8.2	4.4	0.8	136	1	0	Nuclear Dots	#N/A	3	640	1
2	47years4months	#N/A	PBC	5	4	3	5.52	13.6	#N/A	227	188	67	70	7.9	4.4	0.6	113	1	#N/A	Centromere	#N/A	3	5120	1
2	49years1months	1916	AIH	4	8	2	4.7	13.4	#N/A	271	303	34	16	8	4.1	#N/A	361	1	#N/A	Speckled	#N/A	3	640	1
2	49years11months	1604	AIH	6	7	1	7.08	12.2	2.75	309	94	27	21	7.5	4.1	0.6	33	1	#N/A	Nuclear Dots	#N/A	3	1280	1
2	50years4months	1710	AIH	10	7	0	5.75	13.7	#N/A	264	94	35	33	7	3.9	0.5	252	#N/A	#N/A	Speckled	Nuclear Dots	3	5120	1
2	52years4months	774	AIH-PBC	11	4	0	5.12	12.5	#N/A	139	80	82	121	6.2	4.1	1.1	300	0	#N/A	Centromere	#N/A	3	5120	1
1	54years1months	#N/A	HCC	5	4	1	4.9	14.3	#N/A	122	222	62	14	6.2	2.3	5	60	#N/A	#N/A	Homogeneous	Speckled	3	640	1
2	55years6months	#N/A	AIH	7	6	1	6.87	13.6	#N/A	195	61	49	52	7.1	3.9	1.5	#N/A	1	0	Homogeneous	Nuclear Dots	3	5120	1
2	56years10months	#N/A	AIH	3	6	2	4.63	12.8	1.19	71	150	29	14	6.7	2.9	2.7	#N/A	1	0	Speckled	#N/A	3	1280	1
2	56years10months	#N/A	AIH	9	6	0	5.43	11.8	1.45	172	90	33	21	6.7	4.1	0.4	#N/A	#N/A	#N/A	Centromere	#N/A	3	5120	1
2	57years7months	1047	AIH	0	6	1	#N/A	#N/A	#N/A	#N/A	68	16	11	6.8	4.7	1	#N/A	1	#N/A	#N/A	#N/A	3	0	0
2	60years2months	907	AIH	4	6	1	2.01	11.7	#N/A	#N/A	#N/A	#N/A	#N/A	#N/A	#N/A	#N/A	#N/A	1	0	Speckled	Nuclear Dots	3	80	1
1	61years9months	#N/A	AIH	4	4	1	5.97	11	0.46	79	228	55	43	6.7	3.3	2.6	165	#N/A	#N/A	Speckled	#N/A	3	#N/A	1
1	62years6months	2097	AIH	12	7	0	4.92	12.3	#N/A	208	125	53	21	6.6	3.8	2.1	43	0	0	Homogeneous	Speckled	3	#N/A	1
2	66years7months	#N/A	AIH	5	6	1	3.2	13.3	1.24	58	132	44	36	6.5	3.2	1.8	#N/A	1	0	Speckled	#N/A	3	320	1
2	67years4months	1644	AIH	5	7	1	4.91	13.4	#N/A	161	63	34	15	7.8	4.6	0.5	34	1	#N/A	Homogeneous	#N/A	3	80	1
2	67years8months	#N/A	AIH	9	4	0	6.9	14.1	#N/A	256	55	19	17	7.3	4.3	0.5	#N/A	#N/A	#N/A	Centromere	#N/A	3	5120	1
1	67years11months	#N/A	AIH-PBC	7	6	0	#N/A	#N/A	#N/A	#N/A	80	29	22	7.4	4.1	0.8	#N/A	0	#N/A	Centromere	#N/A	3	2560	1
2	69years2months	#N/A	AIH	6	6	0	6.24	13.5	#N/A	168	48	22	19	7.3	4.5	0.6	55	0	0	#N/A	#N/A	3	0	0
2	71years3months	#N/A	AIH	6	6	0	6.61	12.9	#N/A	158	66	23	17	6.5	3.8	0.5	#N/A	0	0	#N/A	#N/A	3	0	0
2	74years4months	#N/A	AIH	9	6	0	2.99	11.6	0.87	98	67	31	14	7.1	3.9	0.8	#N/A	#N/A	#N/A	Homogeneous	#N/A	3	1280	1
2	76years3months	1102	AIH	7	6	0	6.93	13.8	#N/A	259	85	24	17	6.8	4.1	0.6	14	0	0	Homogeneous	#N/A	3	320	1
2	78years11months	#N/A	AIH	4	6	1	6.69	9.6	0.42	88	90	45	9	6	2.2	2.8	27	1	#N/A	Centromere	#N/A	3	#N/A	1
2	74years10months	#N/A	AIH	7	6	1	4.89	13.2	1.73	135	236	42	24	8.2	3.8	0.7	351	0	#N/A	Speckled	#N/A	3	640	1
2	48years0months	#N/A	PBC	2	2	2	#N/A	#N/A	#N/A	#N/A	#N/A	#N/A	#N/A	#N/A	#N/A	#N/A	#N/A	1	#N/A	#N/A	#N/A	3	0	0
1	56years9months	#N/A	PBC	-2	2	3	#N/A	#N/A	#N/A	#N/A	304	79	35	7.3	4.3	2.7	495	1	#N/A	#N/A	#N/A	3	0	0
2	57years2months	#N/A	PBC	2	6	2	5.1	11.4	2	245	181	21	38	6.6	3.9	0.5	#N/A	1	0	Nuclear Dots	#N/A	3	80	1
2	59years2months	#N/A	AIH-PBC	-3	2	3	6.17	13	1.7	218	455	31	20	8.1	4.3	0.8	106	1	0	Speckled	Nuclear Dots	3	5120	1
2	77years8months	#N/A	PBC	2	4	1	5.75	13.5	2.54	147	81	18	12	6.7	4.4	0.7	11	1	#N/A	Centromere	#N/A	3	#N/A	1
2	32years8months	#N/A	AIH-PBC	2	4	3	5.34	12.7	1.91	228	647	158	200	8	3.9	1.6	381	1	0	Dense Fine Speckled	#N/A	3	#N/A	1
2	39years7months	#N/A	PBC	0	2	3	6.17	8.2	1.48	408	262	24	17	8.7	4.9	0.5	252	1	0	#N/A	#N/A	3	0	0
2	48years1months	#N/A	AIH-PBC	0	2	3	4.87	11.1	0.33	109	374	43	47	6.6	3.5	1.5	291	1	#N/A	#N/A	#N/A	3	0	0
2	49years10months	#N/A	PBC	2	2	2	#N/A	#N/A	#N/A	#N/A	102	35	75	7.2	4.7	0.5	94	1	0	#N/A	#N/A	3	0	0
2	50years9months	#N/A	PBC	2	4	3	3.58	11.5	1.04	93	177	36	29	7.1	3.8	0.5	52	1	#N/A	Centromere	#N/A	3	#N/A	1
2	51years6months	#N/A	AIH-PBC	9	4	0	6.05	12.8	#N/A	291	53	18	18	6.6	4.2	0.8	16	#N/A	#N/A	Centromere	#N/A	3	2560	1
2	53years6months	#N/A	PBC	3	4	3	7.7	13.9	#N/A	357	261	40	52	7	4.3	0.7	456	1	#N/A	Speckled	#N/A	3	320	1
2	54years11months	#N/A	PBC	3	4	3	5.33	12.1	2.8	346	216	34	30	7.1	3.8	0.6	163	1	0	Homogeneous	#N/A	3	1280	1
2	55years3months	#N/A	PBC	0	4	2	6.41	14.7	2.27	271	130	18	19	7.8	4.9	1.7	67	1	0	#N/A	#N/A	3	0	0
2	57years0months	#N/A	Chronic hepatitis	0	2	1	10.64	13.8	4.01	256	99	21	16	6.1	4	0.5	29	1	#N/A	#N/A	#N/A	3	0	0
2	57years6months	#N/A	PBC	0	2	1	3.94	13.3	#N/A	246	92	20	17	7.3	4.4	0.9	18	1	0	#N/A	#N/A	3	0	0
2	57years6months	1223	Chronic hepatitis	3	6	1	5.45	13.3	1.84	247	74	15	9	6.4	4	0.8	15	1	0	Nucleolar	#N/A	3	640	1
2	58years8months	#N/A	Chronic hepatitis	4	4	1	#N/A	#N/A	#N/A	#N/A	#N/A	#N/A	#N/A	#N/A	#N/A	#N/A	#N/A	0	0	#N/A	#N/A	3	0	0
2	63years2months	#N/A	PBC	2	4	2	4.57	12.7	1.64	317	130	28	30	6.6	4.2	0.5	92	1	0	Speckled	#N/A	3	#N/A	1
2	64years10months	#N/A	PBC	3	4	2	#N/A	#N/A	#N/A	#N/A	199	29	18	7.6	4	0.7	147	1	#N/A	Homogeneous	#N/A	3	1280	1
2	69years9months	#N/A	AIH	5	6	1	4.97	13.5	#N/A	260	95	39	40	7	4.3	0.7	166	1	#N/A	Nucleolar	#N/A	3	320	1
2	70years8months	#N/A	AIH	8	6	0	#N/A	#N/A	#N/A	#N/A	#N/A	#N/A	#N/A	#N/A	#N/A	#N/A	#N/A	0	0	Homogeneous	#N/A	3	#N/A	1
1	73years7months	1257.3	AIH-PBC	1	6	2	#N/A	#N/A	#N/A	#N/A	93	22	28	7.3	4.5	0.9	43	1	#N/A	Speckled	#N/A	3	320	1
2	53years9months	#N/A	PBC	6	2	1	#N/A	#N/A	#N/A	#N/A	207	70	91	8	4.8	0.6	403	0	0	#N/A	#N/A	3	0	0
2	72years4months	#N/A	PBC	9	4	0	5.67	10.9	1.82	214	126	20	15	6.9	4.2	0.6	65	0	#N/A	Speckled	#N/A	3	640	1
1	35years9months	#N/A	PSC	4	4	1	5.77	4.04	1.95	339	454	45	58	7.2	3.9	1.1	342	0	0	#N/A	#N/A	3	0	0
2	68years8months	#N/A	CCC	4	2	0	12.12	7.2	1.26	47	119	21	10	6.2	1.9	1.3	135	#N/A	#N/A	#N/A	#N/A	3	0	0
2	35years10months	2398	AIH	14	8	1	2.76	12.5	0.69	191	182	598	315	7	3	4.4	217	0	0	Homogeneous	#N/A	3	2560	1
1	62years10months	#N/A	Acute cholangitis	6	2	0	3.75	15.7	0.7	85	111	828	871	5.2	2.8	21.1	93	#N/A	#N/A	#N/A	#N/A	3	0	0
2	71years9months	1677	AIH	12	7	0	6.71	12.9	1.06	215	142	669	665	6.3	3.4	21.6	59	0	0	Speckled	#N/A	3	640	1
2	74years1months	#N/A	Other Autoimmune	4	2	1	6.33	9.3	1.5	232	545	18	23	7.3	3.6	1.2	194	0	0	#N/A	#N/A	3	0	0
2	58years3months	2186	AIH	12	8	0	7.64	13.6	1.73	302	117	543	203	8	4.2	14.1	270	0	0	Speckled	#N/A	3	1280	1
1	76years4months	#N/A	Drug-induced hepatitis	9	6	1	5.99	13.6	1.57	261	185	1100	1020	7	3.8	28.1	87	0	0	Homogeneous	Nuclear Dots	3	5120	1
2	42years6months	#N/A	PBC	5	4	2	6.09	15	#N/A	229	58	26	17	8.2	4.8	0.5	34	1	0	Speckled	#N/A	3	640	1
2	53years9months	2230	AIH	7	6	1	6.84	13	#N/A	229	284	42	36	8.2	4.4	0.6	273	0	0	#N/A	#N/A	3	0	0
1	78years11months	#N/A	PBC	2	2	2	5.96	14.2	#N/A	267	226	62	18	7.2	4.1	1.1	1855	0	0	#N/A	#N/A	3	0	0
2	79years10months	#N/A	Viral hepatitis (HBV)	1	2	1	5.58	12.8	1.9	205	183	50	34	7.3	3.9	1	424	0	0	Speckled	#N/A	3	1280	1
2	66years2months	2821	AIH	13	8	0	4.56	12.6	#N/A	237	61	66	85	8.2	4	0.6	86	0	0	Speckled	#N/A	3	2560	1
1	44years1months	1480	NASH	9	6	0	9.73	15.7	2.9	480	130	68	113	7.8	5	0.6	116	0	1	Homogeneous	Speckled	3	1280	1
2	45years0months	1410	Acute hepatitis	4	4	1	5.84	13.5	#N/A	244	53	270	143	7.5	4.7	1.1	55	1	0	#N/A	#N/A	3	0	0
2	53years9months	#N/A	PBC	2	4	3	6.31	14.1	3.15	273	271	49	29	7.7	4.6	0.9	495	1	0	Nuclear Dots	#N/A	3	#N/A	1
2	61years7months	#N/A	Other Autoimmune	6	6	1	5.61	14	#N/A	190	101	122	29	7.7	4.1	1	102	1	0	#N/A	#N/A	3	0	0
1	67years9months	1210	Chronic hepatitis	3	4	1	7.03	14.2	#N/A	138	67	31	24	7.7	4.6	0.8	65	1	0	Speckled	#N/A	3	160	1
2	68years7months	#N/A	NASH	11	4	0	#N/A	#N/A	#N/A	#N/A	100	83	149	7.3	4.3	0.7	77	0	0	Homogeneous	Nucleolar	3	640	1
2	75years9months	1219	Liver cirrhosis	9	4	0	2.14	11.8	1.42	105	123	42	24	5.2	2.9	2.7	31	0	1	Homogeneous	#N/A	3	320	1
1	82years5months	#N/A	AIH-PBC	2	4	2	5.65	15.4	1.01	267	441	89	83	7.4	4.2	1.2	866	1	0	Homogeneous	Speckled	3	#N/A	1
1	82years8months	#N/A	CCC	5	4	1	6.35	13	1.14	135	227	64	22	6.9	4.3	0.5	882	0	1	Speckled	#N/A	3	#N/A	1
2	62years5months	#N/A	PBC	0	2	2	9.26	13.6	#N/A	173	121	24	23	7.1	4.3	0.5	123	1	0	#N/A	#N/A	3	0	0
2	35years5months	#N/A	Acute hepatitis	9	4	0	4.78	13.4	#N/A	274	73	39	33	7.3	4.5	0.4	73	0	1	Homogeneous	#N/A	3	#N/A	1
2	42years9months	#N/A	PBC	4	2	2	4.81	12.7	1.34	267	156	36	41	6.7	4	0.9	234	0	0	#N/A	#N/A	3	0	0
1	48years5months	1762	Alcoholic liver disease	10	6	0	#N/A	#N/A	#N/A	#N/A	79	61	16	7.3	4	2	582	0	0	Speckled	#N/A	3	160	1
2	49years10months	#N/A	IPMN	8	2	0	6.54	7.8	1.81	113	103	46	25	7.8	3.9	1.1	148	0	0	#N/A	#N/A	3	0	0
2	51years2months	#N/A	Drug-induced hepatitis	11	6	1	6.81	14.9	3.04	350	179	760	1001	7.4	4.1	8	177	0	0	Homogeneous	#N/A	3	160	1
1	53years11months	#N/A	PBC	-2	2	2	4.24	14.2	1.01	286	332	38	70	7.2	4.1	0.9	402	1	0	#N/A	#N/A	3	0	0
2	54years1months	#N/A	Drug-induced hepatitis	8	2	0	4.18	12	#N/A	158	140	726	165	6.9	3.8	1.3	344	#N/A	#N/A	#N/A	#N/A	3	0	0
2	55years3months	#N/A	PBC	3	4	3	#N/A	#N/A	#N/A	#N/A	210	41	36	8.3	4.6	0.6	73	1	0	Speckled	#N/A	3	1280	1
2	56years9months	#N/A	NASH	2	2	1	6.42	14	3.3	157	101	45	37	6.9	3.9	0.6	58	1	#N/A	#N/A	#N/A	3	0	0
2	56years9months	1473	Acute hepatitis	-6	0	1	5.12	11.8	#N/A	223	120	28	16	7.4	4.2	1.2	51	1	0	#N/A	#N/A	3	0	0
2	60years6months	#N/A	PBC	4	6	2	4.02	11.8	0.81	200	169	87	51	6.7	3.9	0.4	95	1	0	Speckled	#N/A	3	#N/A	1
1	61years3months	#N/A	Fatty liver	9	4	0	7.29	13.8	1.91	215	74	61	85	7.9	4.6	0.6	150	0	1	Homogeneous	#N/A	3	320	1
1	63years8months	#N/A	Viral hepatitis (HBV)	-1	2	1	11.18	11.2	1.78	105	531	21	90	7.3	2.1	3.2	232	#N/A	0	Speckled	#N/A	3	320	1
2	64years1months	#N/A	AIH	8	6	1	#N/A	#N/A	#N/A	#N/A	129	48	39	7.6	4.1	0.8	102	0	0	Speckled	#N/A	3	#N/A	1
2	74years3months	#N/A	AIH-PBC	2	4	3	6.45	12.8	#N/A	146	182	33	9	8	4.3	0.7	189	1	0	Speckled	#N/A	3	#N/A	1
1	78years2months	#N/A	Viral hepatitis (HCV)	0	0	0	5.96	14.5	#N/A	176	68	53	34	7.8	4.4	0.6	137	#N/A	#N/A	#N/A	#N/A	3	0	0
2	81years1months	1361	Chronic hepatitis	2	2	1	8.51	12.2	#N/A	184	74	26	31	6.8	4	0.9	161	1	0	#N/A	#N/A	3	0	0
2	51years7months	#N/A	PBC	3	4	2	4.36	11.9	3.13	357	466	58	24	7.7	3.9	0.7	694	1	0	Speckled	#N/A	3	2560	1
2	32years1months	#N/A	Drug-induced hepatitis	8	2	1	5.31	13.6	3.14	308	217	1145	1725	6.9	3.4	4.4	155	#N/A	#N/A	#N/A	#N/A	3	0	0
1	60years11months	#N/A	Acute hepatitis	8	4	1	3.46	13.5	1.36	181	320	503	708	7.1	4	1.7	553	0	#N/A	Homogeneous	#N/A	3	#N/A	1
2	49years10months	#N/A	AIH-PBC	3	4	3	3.76	9.6	1.31	287	744	198	43	8.6	3	6.9	296	1	#N/A	Homogeneous	#N/A	5	1280	1
